# Supplementary material for: Association between Three Waist Circumference-Related Obesity Metrics and Estimated Glomerular Filtration Rates
Source: J Clin Med. 2022 May 19;11(10):2876. doi: 10.3390/jcm11102876 (PMC9147861; doi:10.3390/jcm11102876)
Supplement: Supplementary file 1 [file jcm-11-02876-s001.zip]

Archive with 1 entries (1 files):
- jcm-1687136-supplementary.pdf
